# Supplementary material for: Enhancing Treatment Decisions for Advanced Non-Small Cell Lung Cancer with Epidermal Growth Factor Receptor Mutations: A Reinforcement Learning Approach
Source: Cancers (Basel). 2025 Jan 13;17(2):233. doi: 10.3390/cancers17020233 (PMC11763509; doi:10.3390/cancers17020233)
Supplement: Supplementary file 1 [file cancers-17-00233-s001.zip]

Archive with 1 entries (1 files):
- cancers-3373734-supplementary.xlsx
