# Supplementary material for: Enhancing Treatment Decisions for Advanced Non-Small Cell Lung Cancer with Epidermal Growth Factor Receptor Mutations: A Reinforcement Learning Approach
Source: Cancers (Basel). 2025 Jan 13;17(2):233. doi: 10.3390/cancers17020233 (PMC11763509; doi:10.3390/cancers17020233)
Supplement: Supplementary file 1 [file cancers-17-00233-s001.zip › cancers-3373734-supplementary.xlsx]

## Sheet: firstbatch_8_LAST_survival_pyca
age	gender	ecog_cat	mutation_cat	first_tki_line	first_tki_line_cat1	first_tki	first_tki_cat1_d2	mets_number	bone_or_liver_met	brain_met	boneliverbrain_met	comorbidity	smoking_status	nlr	progression_cat	logage	lognlr	line_treatment
60	0	0	1	2	1	0	1	0	0	0	0	0	1	1.26	1	1.77815	0.100371	3
76	0	0	1	1	0	0	0	1	1	0	1	1	0	1.42	1	1.88081	0.152288	0
45	0	0	0	2	1	0	1	0	0	0	0	0	0	5.16	0	1.65321	0.71265	3
80	0	1	1	1	0	0	0	0	0	1	1	1	0	3.11	1	1.90309	0.49276	0
44	0	0	0	2	1	0	1	0	1	0	1	0	0	2.18	0	1.64345	0.338456	3
45	1	0	1	2	1	0	1	0	1	1	1	0	0	2.15	0	1.65321	0.332438	3
79	0	0	0	1	0	0	0	1	1	1	1	0	0	4.14	0	1.89763	0.617	0
65	1	0	1	1	0	0	0	1	1	0	1	0	1	4.6	0	1.81291	0.662758	0
70	0	0	1	1	0	0	0	1	0	1	1	0	0	1.83	1	1.8451	0.262451	0
77	1	0	0	2	1	0	1	0	0	0	0	1	1	3.5	1	1.88649	0.544068	3
57	1	0	0	1	0	0	0	0	0	0	0	1	1	3.6	0	1.75587	0.556303	0
40	1	0	0	2	1	0	1	1	1	0	1	0	1	7	0	1.60206	0.845098	3
66	1	0	1	2	1	0	1	1	1	0	1	0	1	7.57	0	1.81954	0.879096	3
69	1	0	0	1	0	0	0	1	1	0	1	1	1	3.55	1	1.83885	0.550228	0
55	0	0	1	2	1	0	1	1	0	0	0	1	0	1.26	0	1.74036	0.100371	3
55	0	0	0	2	1	0	1	1	0	1	1	0	0	3.21	1	1.74036	0.506505	3
49	0	0	0	2	1	0	1	1	1	0	1	0	1	1.92	0	1.6902	0.283301	3
57	0	0	0	2	1	0	1	0	1	0	1	0	0	4.79	0	1.75587	0.680336	3
66	1	0	1	3	1	0	1	1	0	0	0	0	1	5.43	1	1.81954	0.7348	3
74	0	0	1	1	0	0	0	0	0	0	0	1	0	2.62	1	1.86923	0.418301	0
46	0	1	1	1	0	0	0	1	1	0	1	1	0	3.29	1	1.66276	0.517196	0
82	0	0	1	1	0	0	0	1	1	1	1	1	0	3.91	1	1.91381	0.592177	0
67	0	0	0	1	0	0	0	1	0	0	0	0	0	1.4	1	1.82607	0.146128	0
60	1	1	1	1	0	0	0	0	0	1	1	0	1	3.37	0	1.77815	0.52763	0
76	0	0	1	2	1	0	1	0	0	0	0	1	0	2.21	0	1.88081	0.344392	3
66	0	0	1	2	1	0	1	0	0	1	1	1	0	1.86	0	1.81954	0.269513	3
61	1	0	1	2	1	0	1	1	1	0	1	0	1	5.07	0	1.78533	0.705008	3
55	1	0	0	3	1	0	1	1	0	0	0	0	1	2.2	1	1.74036	0.342423	3
70	0	1	1	1	0	0	0	1	1	0	1	1	0	24.3	0	1.8451	1.38561	0
79	0	1	0	1	0	0	0	1	1	0	1	1	0	3.03	1	1.89763	0.481443	0
79	0	0	1	2	1	0	1	0	0	0	0	1	0	2.48	0	1.89763	0.394452	3
59	1	0	0	2	1	0	1	1	1	0	1	0	1	5.35	1	1.77085	0.728354	3
56	0	0	0	1	0	0	0	1	1	1	1	1	0	4.23	0	1.74819	0.62634	0
66	0	0	0	1	0	0	0	0	0	0	0	0	0	12.7	1	1.81954	1.1038	0
44	0	0	0	1	0	0	0	0	0	0	0	1	0	3.13	0	1.64345	0.495544	0
58	1	0	1	3	1	1	1	1	1	0	1	1	1	4.42	0	1.76343	0.645422	3
55	1	0	0	3	1	0	1	1	1	1	1	0	0	25	0	1.74036	1.39794	3
62	0	1	0	1	0	0	0	1	1	0	1	0	0	1.225	0	1.79239	0.0881361	0
55	1	0	0	1	0	0	0	0	0	0	0	1	0	2.092	1	1.74036	0.320562	0
52	0	0	0	1	0	0	0	1	1	0	1	1	1	1.742	1	1.716	0.241048	0
70	1	1	0	1	0	0	0	0	0	1	1	1	1	5.93	0	1.8451	0.773055	0
66	0	1	1	1	0	0	0	1	1	1	1	0	0	3.234	1	1.81954	0.50974	0
57	0	0	0	1	0	0	0	0	1	0	1	1	0	1.04	1	1.75587	0.0170333	0
58	1	0	0	1	0	0	0	0	0	0	0	1	1	3.248	0	1.76343	0.511616	0
72	1	1	1	1	0	0	0	0	1	1	1	1	1	3.38	0	1.85733	0.528917	0
58	0	0	0	2	1	0	1	0	1	0	1	1	1	1.382	1	1.76343	0.140508	3
82	1	1	1	1	0	0	0	0	1	0	1	1	0	2.866	1	1.91381	0.457276	0
70	0	0	0	1	0	0	0	1	1	0	1	1	0	3.07	0	1.8451	0.487138	0
59	0	0	1	2	1	1	1	0	1	0	1	1	0	1.917	1	1.77085	0.282622	3
77	0	1	0	1	0	1	1	0	1	0	1	1	0	3.048	1	1.88649	0.484015	1
53	1	1	1	1	0	1	1	1	1	0	1	0	1	4.368	0	1.72428	0.640283	1
73	1	0	0	2	1	1	1	1	1	0	1	1	1	1.902	1	1.86332	0.279211	3
48	1	0	0	2	1	1	1	0	0	0	0	0	1	3.257	0	1.68124	0.512818	3
76	1	0	0	1	0	0	0	1	0	0	0	1	0	4.6	1	1.88081	0.662758	0
57	1	1	1	1	0	0	0	1	1	1	1	1	0	3.6	1	1.75587	0.556303	0
48	0	1	1	1	0	0	0	1	1	0	1	0	0	2.8	1	1.68124	0.447158	0
64	0	1	0	1	0	0	0	1	1	0	1	1	1	3.1	1	1.80618	0.491362	0
65	1	1	0	1	0	0	0	1	1	0	1	1	0	4.15	0	1.81291	0.618048	0
57	0	0	0	1	0	0	0	1	1	0	1	0	0	9.5	1	1.75587	0.977724	0
70	1	0	0	1	0	0	0	0	0	0	0	0	0	3.59	0	1.8451	0.555094	0
47	1	0	0	1	0	1	1	0	0	0	0	0	0	2.9	1	1.6721	0.462398	1
48	1	0	0	1	0	1	1	1	1	0	1	0	0	4.16	1	1.68124	0.619093	1
76	1	0	0	1	0	0	0	1	0	1	1	0	1	2.93	1	1.88081	0.466868	0
44	1	0	0	1	0	1	1	0	0	0	0	0	0	2.6	1	1.64345	0.414973	1
65	0	0	0	1	0	1	1	0	0	0	0	0	0	2.3	1	1.81291	0.361728	1
41	0	0	0	1	0	1	1	0	0	0	0	0	0	3.84	1	1.61278	0.584331	1
41	0	1	0	1	0	0	0	1	1	0	1	0	0	6	1	1.61278	0.778151	0
47	0	0	0	1	0	0	0	1	0	1	1	0	0	3.84	1	1.6721	0.584331	0
67	1	0	0	1	0	0	0	1	0	0	0	1	0	2.24	1	1.82607	0.350248	0
43	0	0	0	2	1	0	1	1	1	0	1	1	0	8.24	1	1.63347	0.915927	3
51	1	0	0	2	1	0	1	1	1	0	1	0	1	6.73	1	1.70757	0.828015	3
72	1	0	1	2	1	0	1	1	1	1	1	0	1	8.96	1	1.85733	0.952308	3
80	1	0	1	3	1	0	1	1	1	1	1	0	0	1.54	1	1.90309	0.187521	3
61	0	0	1	1	0	0	0	1	1	1	1	1	0	2.65	1	1.78533	0.423246	0
57	0	0	1	1	0	0	0	0	0	1	1	0	0	1.51	1	1.75587	0.178977	0
59	1	0	0	1	0	1	1	1	1	1	1	0	0	2.6	1	1.77085	0.414973	1
70	1	0	1	1	0	0	0	0	0	1	1	1	0	2.67	1	1.8451	0.426511	0
80	0	0	1	1	0	0	0	0	0	0	0	1	0	4.92	1	1.90309	0.691965	0
62	0	0	0	1	0	0	0	0	0	1	1	1	1	3.19	1	1.79239	0.503791	0
69	1	1	1	1	0	1	1	1	1	1	1	1	1	1.83	0	1.83885	0.262451	1
49	0	0	0	1	0	0	0	1	1	1	1	0	0	6	1	1.6902	0.778151	0
69	0	0	0	1	0	0	0	0	0	0	0	0	0	3.33	1	1.83885	0.522444	0
59	1	0	0	1	0	1	1	1	1	1	1	0	0	1.22	1	1.77085	0.0863598	1
71	0	0	1	1	0	0	0	1	0	0	0	1	0	9.12	1	1.85126	0.959995	0
68	0	0	1	1	0	0	0	1	1	0	1	1	0	4.26	1	1.83251	0.62941	0
77	1	0	0	1	0	0	0	0	0	0	0	0	1	1.91	1	1.88649	0.281033	0
73	1	0	0	1	0	0	0	0	1	0	1	0	1	3.9	1	1.86332	0.591065	0
61	0	0	0	2	1	0	1	0	0	0	0	0	1	1.93	1	1.78533	0.285557	3
72	0	0	0	1	0	0	0	1	1	0	1	0	0	3.62	1	1.85733	0.558709	0
38	0	0	0	1	0	1	1	1	0	1	1	0	0	1.51	1	1.57978	0.178977	1
79	0	0	0	1	0	1	1	0	0	0	0	1	0	1.75	1	1.89763	0.243038	1
46	1	0	1	1	0	1	1	1	0	1	1	0	1	1.5	0	1.66276	0.176091	1
49	0	0	1	1	0	0	0	1	1	0	1	0	0	1.3	1	1.6902	0.113943	0
46	0	0	1	1	0	0	0	1	1	0	1	0	0	1.67	1	1.66276	0.222716	0
78	0	1	0	1	0	3	0	1	0	0	0	1	0	3.3	1	1.89209	0.518514	0
56	0	0	0	1	0	0	0	0	0	0	0	0	0	1.64	1	1.74819	0.214844	0
58	0	0	0	2	1	0	1	1	1	1	1	0	0	5.77	1	1.76343	0.761176	3
73	1	1	0	2	1	0	1	1	0	1	1	1	1	3.45	0	1.86332	0.537819	3
58	1	1	0	1	0	0	0	1	0	0	0	0	1	7.2	0	1.76343	0.857332	0
44	0	0	1	1	0	0	0	1	1	1	1	0	0	5.42	0	1.64345	0.733999	0
63	1	0	0	1	0	0	0	1	1	1	1	0	0	3.65	1	1.79934	0.562293	0
53	0	0	0	3	1	1	1	1	1	1	1	0	0	2.98	1	1.72428	0.474216	3
61	1	0	0	1	0	0	0	1	1	1	1	0	1	2.6	0	1.78533	0.414973	0
61	0	1	0	1	0	0	0	0	0	1	1	1	0	1.37	1	1.78533	0.136721	0
64	0	0	1	1	0	0	0	1	1	1	1	0	0	1.04	1	1.80618	0.0170333	0
56	0	0	1	1	0	0	0	1	1	0	1	1	1	4.25	0	1.74819	0.628389	0
70	0	0	0	1	0	0	0	1	1	1	1	1	1	3.84	0	1.8451	0.584331	0
63	1	0	0	1	0	1	1	1	1	0	1	1	1	3.69	1	1.79934	0.567026	1
58	0	0	0	1	0	1	1	1	1	1	1	0	0	2.41	1	1.76343	0.382017	1
79	0	1	1	1	0	3	0	0	0	0	0	1	0	1.62	1	1.89763	0.209515	0
75	1	0	1	2	1	1	1	0	0	1	1	1	1	3.37	1	1.87506	0.52763	3
62	0	0	1	1	0	0	0	0	0	0	0	0	0	1.71	0	1.79239	0.232996	0
55	0	0	0	1	0	0	0	0	1	1	1	1	1	2	1	1.74036	0.30103	0
65	0	0	0	1	0	2	1	0	1	1	1	1	1	2.3	0	1.81291	0.361728	1
78	1	0	1	1	0	0	0	0	1	0	1	1	0	1.8	1	1.89209	0.255273	0
65	1	0	0	1	0	0	0	0	1	1	1	0	0	2.2	1	1.81291	0.342423	0
54	0	0	0	1	0	0	0	0	1	0	1	0	1	3	1	1.73239	0.477121	0
32	1	0	1	1	0	2	1	0	0	1	1	0	1	2.6	1	1.50515	0.414973	1
49	0	0	0	1	0	0	0	0	1	1	1	0	0	2.8	1	1.6902	0.447158	0
85	1	0	0	1	0	3	0	0	1	1	1	1	0	1.9	1	1.92942	0.278754	0
56	1	0	0	1	0	3	0	0	0	1	1	1	0	2.4	1	1.74819	0.380211	0
64	1	0	1	1	0	3	0	0	1	1	1	1	1	2.1	1	1.80618	0.322219	0
66	0	0	0	1	0	0	0	0	1	1	1	1	1	2	1	1.81954	0.30103	0
52	1	0	0	1	0	0	0	0	0	1	1	0	0	1.7	1	1.716	0.230449	0
72	1	0	1	1	0	0	0	0	0	1	1	0	1	1.9	1	1.85733	0.278754	0
66	1	0	0	1	0	0	0	0	1	1	1	1	0	2.4	1	1.81954	0.380211	0
79	0	1	0	1	0	0	0	0	0	0	0	0	0	11.6	0	1.89763	1.06446	0
59	0	1	0	1	0	3	0	0	0	0	0	0	0	3.6	1	1.77085	0.556303	0
37	0	1	1	1	0	3	0	1	0	0	0	0	0	3.2	1	1.5682	0.50515	0
46	0	0	1	1	0	3	0	1	1	1	1	1	0	3.4	0	1.66276	0.531479	0
38	0	0	0	1	0	1	1	1	1	0	1	0	0	2.3	1	1.57978	0.361728	1
38	0	0	0	1	0	1	1	0	0	0	0	0	0	3.9	1	1.57978	0.591065	1
32	1	0	1	1	0	1	1	1	1	0	1	0	0	2.3	1	1.50515	0.361728	1
64	0	1	0	1	0	1	1	1	1	0	1	0	0	2.8	1	1.80618	0.447158	1
58	1	0	0	1	0	1	1	1	1	1	1	0	0	2.35	1	1.76343	0.371068	1
54	0	0	0	1	0	0	0	1	1	0	1	0	0	3.6	0	1.73239	0.556303	0
70	0	0	0	1	0	0	0	0	1	0	1	1	0	2.6	0	1.8451	0.414973	0
68	1	0	0	1	0	0	0	1	1	0	1	0	0	7.5	1	1.83251	0.875061	0
63	0	0	0	1	0	0	0	0	1	0	1	0	0	2.3	1	1.79934	0.361728	0
59	0	0	0	2	1	0	1	0	0	0	0	0	0	2.2	1	1.77085	0.342423	3
48	1	0	0	1	0	0	0	0	0	0	0	1	1	2.6	1	1.68124	0.414973	0
51	0	0	0	1	0	0	0	0	1	1	1	0	0	1.2	0	1.70757	0.0791812	0
92	0	1	1	1	0	0	0	0	0	0	0	0	0	1.4	1	1.96379	0.146128	0
58	0	0	1	1	0	0	0	1	1	1	1	0	0	2.4	0	1.76343	0.380211	0
58	0	0	0	1	0	0	0	1	1	1	1	0	0	1.95	0	1.76343	0.290035	0
44	1	0	0	1	0	0	0	0	1	0	1	0	0	3.1	0	1.64345	0.491362	0
65	0	0	0	1	0	0	0	0	1	0	1	0	0	3.2	0	1.81291	0.50515	0
67	1	0	0	1	0	0	0	0	1	0	1	0	0	6.1	1	1.82607	0.78533	0
80	0	0	1	1	0	0	0	1	1	0	1	0	0	3.7	1	1.90309	0.568202	0
41	1	1	1	1	0	0	0	1	1	1	1	0	1	3	0	1.61278	0.477121	0
54	1	1	0	2	1	0	1	0	0	0	0	0	0	2.1	1	1.73239	0.322219	3
51	0	1	1	2	1	0	1	0	1	1	1	0	0	1.5	1	1.70757	0.176091	3
55	0	0	0	2	1	0	1	0	0	0	0	0	0	2.3	1	1.74036	0.361728	3
52	1	1	0	2	1	0	1	0	0	1	1	0	0	4.1	1	1.716	0.612784	3
71	0	1	0	1	0	0	0	0	1	1	1	0	0	3.2	1	1.85126	0.50515	0
55	0	0	0	1	0	0	0	0	0	1	1	0	0	3.2	0	1.74036	0.50515	0
31	1	0	0	1	0	0	0	0	1	0	1	0	1	3.3	0	1.49136	0.518514	0
65	0	0	0	1	0	0	0	0	1	1	1	0	0	4.3	1	1.81291	0.633468	0
57	1	0	0	2	1	0	1	1	1	1	1	0	1	5.2	0	1.75587	0.716003	3
72	1	0	0	2	1	0	1	1	1	1	1	0	1	3.8	1	1.85733	0.579784	3
71	1	0	0	2	1	0	1	0	1	0	1	1	0	1.98	1	1.85126	0.296665	3
50	1	0	0	2	1	0	1	0	1	0	1	0	1	1.07	1	1.69897	0.0293838	3
57	0	0	0	1	0	0	0	1	1	0	1	1	0	2	0	1.75587	0.30103	0
67	1	1	0	1	0	0	0	0	0	0	0	0	0	3.58	1	1.82607	0.553883	0
77	1	1	0	1	0	3	0	0	0	1	1	0	1	5.7	0	1.88649	0.755875	0
64	1	1	0	2	1	0	1	0	1	0	1	1	1	3.59	0	1.80618	0.555094	3
58	1	0	0	1	0	0	0	0	1	0	1	0	0	3.47	1	1.76343	0.540329	0
46	1	0	0	1	0	0	0	1	1	0	1	0	1	4.02	1	1.66276	0.604226	0
82	1	0	0	1	0	0	0	0	0	0	0	1	1	2.04	1	1.91381	0.30963	0
49	0	0	0	1	0	3	0	0	0	0	0	1	1	1.74	1	1.6902	0.240549	0
59	1	0	0	1	0	0	0	1	1	0	1	0	1	4.7	0	1.77085	0.672098	0
77	1	0	1	2	1	0	1	1	0	1	1	0	1	2.07	1	1.88649	0.31597	3
70	0	0	0	1	0	1	1	1	0	1	1	1	1	4.58	0	1.8451	0.660865	1
70	0	0	1	1	0	0	0	0	0	0	0	0	0	2.56	0	1.8451	0.40824	0
56	1	0	1	3	1	1	1	1	0	1	1	0	1	1.68	0	1.74819	0.225309	3
57	1	0	0	1	0	0	0	0	0	0	0	1	1	4.37	0	1.75587	0.640481	0
80	0	0	0	1	0	1	1	0	0	0	0	1	0	17.8	1	1.90309	1.25042	1
65	1	0	0	2	1	1	1	1	1	0	1	1	0	4.2	0	1.81291	0.623249	3
60	0	0	1	1	0	1	1	0	1	0	1	0	1	3.31	1	1.77815	0.519828	1
64	1	0	1	1	0	0	0	1	0	0	0	1	0	1.93	0	1.80618	0.285557	0
50	0	0	1	2	1	0	1	1	1	0	1	0	0	3.58	1	1.69897	0.553883	3
78	0	0	0	2	1	0	1	0	1	0	1	0	1	5.7	0	1.89209	0.755875	3
59	1	1	0	1	0	0	0	0	0	0	0	0	0	3.47	1	1.77085	0.540329	0
74	1	0	1	2	1	0	1	0	0	1	1	1	1	4.02	1	1.86923	0.604226	3
62	1	0	1	1	0	4	1	0	0	1	1	0	1	2.04	1	1.79239	0.30963	1
57	1	0	0	1	0	0	0	0	0	0	0	0	1	1.74	1	1.75587	0.240549	0
75	0	0	0	1	0	0	0	0	0	0	0	1	1	4.7	0	1.87506	0.672098	0
49	0	0	0	1	0	3	0	0	0	0	0	1	1	2.07	1	1.6902	0.31597	0
60	1	0	0	1	0	0	0	1	1	0	1	0	1	4.58	0	1.77815	0.660865	0
76	1	0	0	1	0	2	1	1	0	0	0	0	0	2.56	0	1.88081	0.40824	1
64	1	0	1	1	0	0	0	0	1	1	1	0	1	1.68	0	1.80618	0.225309	0
67	1	0	1	2	1	0	1	1	0	1	1	1	1	4.37	0	1.82607	0.640481	3
55	1	0	0	1	0	0	0	1	1	1	1	1	1	2.4	0	1.74036	0.380211	0
76	1	0	0	1	0	0	0	1	0	0	0	1	0	4.6	1	1.88081	0.662758	0
60	1	0	1	1	0	0	0	0	0	0	0	0	1	0.97	1	1.77815	-0.0132283	0
48	0	1	1	1	0	0	0	1	1	0	1	0	0	2.8	1	1.68124	0.447158	0
77	1	0	0	1	0	0	0	1	1	1	1	1	0	1.63	1	1.88649	0.212188	0
64	0	1	0	1	0	0	0	1	1	0	1	1	1	3.1	0	1.80618	0.491362	0
78	1	0	0	1	0	0	0	1	1	0	1	1	1	2.6	1	1.89209	0.414973	0
77	1	0	0	1	0	0	0	1	1	1	1	1	0	2.1	1	1.88649	0.322219	0
70	1	0	0	1	0	0	0	1	0	0	0	1	1	1.1	1	1.8451	0.0413927	0
59	1	0	0	1	0	0	0	1	0	0	0	0	1	2.2	1	1.77085	0.342423	0
58	1	0	0	1	0	0	0	1	1	0	1	0	0	4.7	0	1.76343	0.672098	0
51	0	0	0	1	0	0	0	1	0	0	0	1	0	6.5	0	1.70757	0.812913	0
62	1	0	0	2	1	0	1	1	1	0	1	0	0	3.2	1	1.79239	0.50515	3
64	0	0	0	1	0	0	0	0	1	0	1	1	0	1.9	0	1.80618	0.278754	0
52	1	0	1	1	0	0	0	0	0	1	1	0	0	15.4	1	1.716	1.18752	0
74	0	1	1	1	0	0	0	0	0	0	0	0	0	2.8	1	1.86923	0.447158	0
62	0	0	0	2	1	0	0	0	0	0	0	1	0	1.8	1	1.79239	0.255273	2
71	1	0	1	1	0	1	1	0	0	0	0	1	1	6.5	1	1.85126	0.812913	1
61	0	0	0	1	0	0	0	0	0	1	1	0	0	10	1	1.78533	1	0
81	1	0	1	1	0	3	0	1	1	1	1	1	1	2.6	0	1.90849	0.414973	0
64	0	0	0	1	0	0	0	0	1	0	1	0	0	2	1	1.80618	0.30103	0
67	1	0	0	1	0	0	0	1	1	1	1	0	1	5.7	1	1.82607	0.755875	0
68	0	0	0	1	0	0	0	0	0	0	0	0	0	3.2	1	1.83251	0.50515	0
68	1	1	1	5	1	3	0	1	1	0	1	0	1	3.8	0	1.83251	0.579784	2
72	0	0	1	2	1	0	0	0	0	0	0	1	0	1.6	0	1.85733	0.20412	2
67	1	1	0	2	1	0	0	1	1	1	1	1	1	6.4	0	1.82607	0.80618	2
56	0	0	0	1	0	4	1	1	1	1	1	1	0	2.82609	1	1.74819	0.451186	1
69	0	0	0	1	0	4	1	0	0	0	0	0	0	15.8571	1	1.83885	1.20022	1
52	1	0	0	1	0	0	0	0	0	0	0	1	1	1.54839	1	1.716	0.18988	0
43	0	0	0	1	0	0	0	0	0	0	0	0	0	2.88235	1	1.63347	0.459747	0
60	0	1	0	1	0	3	0	0	0	1	1	0	0	24.1667	1	1.77815	1.38322	0
58	1	0	0	1	0	0	0	1	1	0	1	1	1	2.06667	0	1.76343	0.31527	0
58	1	0	0	1	0	1	1	0	0	0	0	1	0	2.625	1	1.76343	0.419129	1
56	1	0	0	1	0	0	0	0	1	0	1	0	1	2.57143	0	1.74819	0.410174	0
52	1	0	0	1	0	0	0	0	1	0	1	0	1	2.16667	0	1.716	0.335792	0
75	0	0	0	1	0	0	0	0	0	1	1	0	0	2.68182	1	1.87506	0.428429	0
48	0	0	0	1	0	0	0	0	0	0	0	1	0	2.24	1	1.68124	0.350248	0
67	1	0	0	1	0	0	0	0	1	0	1	1	0	5.45455	1	1.82607	0.736759	0
64	0	0	0	1	0	0	0	0	0	0	0	1	0	3.86957	0	1.80618	0.587662	0
74	0	0	0	1	0	0	0	0	0	1	1	1	0	2.1875	0	1.86923	0.339948	0
58	0	0	0	1	0	0	0	0	0	1	1	0	0	2.55556	0	1.76343	0.407485	0
74	1	0	1	1	0	0	0	1	1	0	1	1	1	2.5614	1	1.86923	0.408478	0
67	1	0	0	1	0	0	0	1	1	1	1	0	0	5	0	1.82607	0.69897	0
66	1	0	0	1	0	0	0	0	1	0	1	1	1	2	1	1.81954	0.30103	0
86	0	0	0	1	0	3	0	0	0	0	0	1	0	6.125	1	1.9345	0.787106	0
62	1	0	0	1	0	1	1	1	1	0	1	0	0	1.92308	0	1.79239	0.283997	1
73	0	0	0	2	1	0	0	1	1	0	1	0	0	1.23077	0	1.86332	0.0901766	2
60	0	0	1	1	0	0	0	0	0	1	1	1	1	2.1327	1	1.77815	0.32893	0
68	0	0	0	2	1	0	0	1	0	1	1	1	0	3.11972	1	1.83251	0.494115	2
58	0	0	0	1	0	1	1	0	1	1	1	0	0	2.32143	1	1.76343	0.365755	1
54	1	0	1	1	0	0	0	0	1	0	1	1	0	7.14286	0	1.73239	0.853872	0
47	0	0	1	1	0	0	0	0	0	0	0	0	0	1.36	0	1.6721	0.133539	0
65	0	0	0	1	0	0	0	0	1	1	1	0	0	2.3125	1	1.81291	0.364082	0
78	0	0	0	1	0	0	0	0	0	0	0	0	0	1.04348	0	1.89209	0.0184834	0
64	0	0	0	1	0	0	0	0	0	0	0	1	1	3.62069	1	1.80618	0.558791	0
36	0	0	0	1	0	0	0	1	1	1	1	0	0	3.27778	0	1.5563	0.51558	0
54	0	0	1	1	0	0	0	0	0	0	0	0	0	2.28571	1	1.73239	0.359022	0
80	0	0	1	1	0	0	0	1	1	0	1	0	0	1.33333	0	1.90309	0.124939	0
61	1	0	0	1	0	0	0	0	0	1	1	0	1	1.52	0	1.78533	0.181844	0
64	0	1	0	1	0	0	0	0	0	1	1	0	0	1.65	1	1.80618	0.217484	0
69	0	0	1	1	0	0	0	0	0	0	0	0	0	1.75	1	1.83885	0.243038	0
59	1	0	1	1	0	0	0	1	1	1	1	1	1	3.2	0	1.77085	0.50515	0
73	0	0	1	1	0	3	0	0	0	0	0	0	0	4.3	0	1.86332	0.633468	0
69	0	0	0	1	0	1	1	1	1	1	1	0	1	3.8	0	1.83885	0.579784	1
66	0	0	0	1	0	0	0	0	1	0	1	1	0	1.7	1	1.81954	0.230449	0
51	1	0	0	1	0	0	0	0	1	0	1	0	0	1.4	1	1.70757	0.146128	0
54	0	0	0	1	0	2	1	0	0	1	1	0	0	6.9	1	1.73239	0.838849	1
60	1	0	0	1	0	0	0	1	1	0	1	1	1	3.6	1	1.77815	0.556303	0
65	1	0	1	1	0	0	0	1	1	1	1	1	0	1.9	0	1.81291	0.278754	0
56	0	0	0	1	0	0	0	1	1	1	1	0	1	3.2	1	1.74819	0.50515	0
73	0	0	1	1	0	0	0	1	1	1	1	0	0	3.3	1	1.86332	0.518514	0
59	0	0	0	1	0	3	0	0	1	0	1	1	0	3.2	1	1.77085	0.50515	0
81	0	0	0	1	0	0	0	1	1	0	1	1	0	3.6	1	1.90849	0.556303	0
75	1	0	1	1	0	2	1	0	0	0	0	0	0	14.3	1	1.87506	1.15534	1
45	1	0	0	1	0	2	1	1	1	1	1	0	0	10.6	1	1.65321	1.02531	1
74	0	1	1	1	0	3	0	1	1	0	1	0	0	5.5	1	1.86923	0.740363	0
55	0	0	0	1	0	1	1	1	1	0	1	0	0	5.4	0	1.74036	0.732394	1
73	1	0	1	1	0	0	0	1	1	0	1	0	0	3.3	0	1.86332	0.518514	0
62	1	0	0	1	0	1	1	1	1	0	1	0	1	3.1	1	1.79239	0.491362	1
79	1	0	0	1	0	0	0	0	0	0	0	1	0	3.1	1	1.89763	0.491362	0
67	0	0	0	1	0	3	0	1	1	0	1	0	1	4.1	1	1.82607	0.612784	0
69	0	0	0	1	0	0	0	1	1	1	1	0	0	1.1	1	1.83885	0.0413927	0
89	0	0	0	1	0	2	1	0	1	0	1	1	0	1.6	1	1.94939	0.20412	1
69	1	0	1	1	0	0	0	0	0	1	1	0	0	1.4	1	1.83885	0.146128	0
49	1	0	1	1	0	3	0	0	0	0	0	0	1	3.1	0	1.6902	0.491362	0
71	0	0	0	1	0	3	0	1	1	0	1	1	0	1.9	1	1.85126	0.278754	0
52	0	0	0	1	0	3	0	1	0	1	1	0	0	2.4	1	1.716	0.380211	0
75	0	1	0	1	0	0	0	0	1	0	1	1	0	3.8	1	1.87506	0.579784	0
58	0	0	1	1	0	0	0	1	1	1	1	0	0	10.1	1	1.76343	1.00432	0
76	0	0	0	1	0	0	0	1	1	1	1	0	0	3.7	0	1.88081	0.568202	0
73	0	0	1	1	0	3	0	0	0	0	0	1	0	4.8	0	1.86332	0.681241	0
51	0	0	1	1	0	0	0	1	1	1	1	0	0	5.2	0	1.70757	0.716003	0
75	0	0	1	1	0	2	1	1	1	1	1	1	0	1.6	0	1.87506	0.20412	1
80	0	1	0	1	0	0	0	1	0	1	1	0	1	5.1	1	1.90309	0.70757	0
60	0	0	1	1	0	3	0	1	1	1	1	0	0	6.6	0	1.77815	0.819544	0
71	0	0	0	1	0	3	0	1	1	1	1	1	0	2.9	1	1.85126	0.462398	0
56	1	0	1	1	0	0	0	1	1	0	1	1	0	6.5	1	1.74819	0.812913	0
78	1	1	0	1	0	0	0	1	1	1	1	1	1	11.2	1	1.89209	1.04922	0
64	1	0	1	1	0	1	1	0	0	0	0	1	1	3.3	0	1.80618	0.518514	1
40	1	0	0	1	0	2	1	1	1	0	1	0	1	8.4	1	1.60206	0.924279	1
69	1	0	1	1	0	3	0	1	1	0	1	1	0	3.7	0	1.83885	0.568202	0
60	1	0	0	1	0	0	0	1	1	1	1	1	1	2.8	0	1.77815	0.447158	0
56	0	0	0	1	0	0	0	1	1	1	1	0	0	4.1	0	1.74819	0.612784	0
63	1	0	0	1	0	3	0	1	1	0	1	0	0	5.5	1	1.79934	0.740363	0
60	0	0	1	1	0	2	1	1	1	1	1	0	0	2.8	1	1.77815	0.447158	1
82	0	1	0	1	0	0	0	0	0	0	0	0	0	1.8	1	1.91381	0.255273	0
54	1	0	0	1	0	0	0	1	1	1	1	0	0	2.1	1	1.73239	0.322219	0
56	1	0	1	2	1	1	1	1	0	0	0	0	1	3.77	1	1.74819	0.576341	3
74	0	0	1	1	0	1	1	1	1	0	1	1	0	2.9	0	1.86923	0.462398	1
67	1	0	1	3	1	1	1	1	1	0	1	0	1	3.88	1	1.82607	0.588832	3
71	1	0	0	1	0	1	1	1	0	0	0	1	1	6.8	0	1.85126	0.832509	1
65	1	0	1	2	1	1	1	1	1	0	1	0	1	6.5	1	1.81291	0.812913	3
60	1	0	1	1	0	1	1	1	1	0	1	0	1	7.5	0	1.77815	0.875061	1
56	1	0	1	2	1	0	0	1	0	1	1	0	1	3.88	0	1.74819	0.588832	2
70	1	0	0	3	1	0	0	1	0	0	0	0	1	9.8	0	1.8451	0.991226	2
78	1	1	1	1	0	0	0	1	0	0	0	1	0	7.89	0	1.89209	0.897077	0
75	0	0	1	1	0	0	0	1	1	0	1	1	0	4.77	1	1.87506	0.678518	0
86	1	1	1	2	1	0	0	1	1	0	1	1	1	3.88	0	1.9345	0.588832	2
54	1	0	0	2	1	0	0	1	1	0	1	0	1	6.89	0	1.73239	0.838219	2
76	1	0	1	2	1	0	0	1	0	0	0	0	1	4.89	0	1.88081	0.689309	2
80	1	0	1	2	1	0	0	1	1	0	1	1	0	8.6	1	1.90309	0.934498	2
67	1	0	1	2	1	0	0	1	0	1	1	1	1	9	1	1.82607	0.954243	2
72	0	1	1	1	0	0	0	1	0	1	1	0	0	5.6	0	1.85733	0.748188	0
57	0	0	1	2	1	0	0	1	0	0	0	0	0	4.3	0	1.75587	0.633468	2
66	1	0	1	2	1	0	0	1	0	0	0	0	1	3.89	0	1.81954	0.58995	2
68	1	1	0	1	0	0	0	1	1	0	1	0	1	4.8	0	1.83251	0.681241	0
